# Supplementary material for: Dithioethanol (DTE)-Conjugated Deoxyribose Cyclic Dinucleotide Prodrugs (DTE-dCDNs) as STING Agonist
Source: Int J Mol Sci. 2023 Dec 20;25(1):86. doi: 10.3390/ijms25010086 (PMC10778758; doi:10.3390/ijms25010086)
Supplement: Supplementary file 1 [file ijms-25-00086-s001.zip]

Archive with 1 entries (1 files):
- ijms-2773104-supplementary.pdf
